# Supplementary material for: Analysis of Sequence Variation and Risk Association of Human Papillomavirus 52 Variants Circulating in Korea
Source: PLoS One. 2016 Dec 15;11(12):e0168178. doi: 10.1371/journal.pone.0168178 (PMC5158036; doi:10.1371/journal.pone.0168178)
Supplement: S1 Table — (XLSX) [file pone.0168178.s001.xlsx]

## Sheet: Sheet1
S1 Table. Primers for HPV-52 long-fragment PCR amplification
Name	Target region	Positon	Sequence
HPV52_L1E7_F_long fragment	L1, LCR, E6, E7	5462-5481	5'-ATG TCC ATT GAG TCA GGT CC-3'
HPV52_L1E7_R_long fragment		983-965	5'-TGC ATT TTC ATC CTC GTC C-3'
HPV52_L1E7_F_inner	L1, LCR, E6, E7	5477-5496	5'-GGT CCT GAC ATT CCA TTA CC-3'
HPV52_L1E7_F_inner		927-908	5'-CCT CTA CTT CAA ACC AGC CT-3'
