# Supplementary material for: Analysis of Sequence Variation and Risk Association of Human Papillomavirus 52 Variants Circulating in Korea
Source: PLoS One. 2016 Dec 15;11(12):e0168178. doi: 10.1371/journal.pone.0168178 (PMC5158036; doi:10.1371/journal.pone.0168178)
Supplement: S2 Table — (XLSX) [file pone.0168178.s002.xlsx]

## Sheet: Sheet1
S2 Table. Primers for HPV-52 short-fragment PCR amplification
Name	Target region	Positon	Sequence
HPV52_LCR_F2	LCR	6884-6903	5'-GTC TGC ATC TTT GGA GGA CA-3'
HPV52_LCR_R2		96-76	5'-TGC GTT AGC TAC ACT GTG TTC-3'
HPV52_LCR_F1	LCR	7058-7077	5'-TTT GTT ACA GGC AGG GCT AC-3'
HPV52_LCR_R1		47-29	5'-CGT TTT CGG TTA CAC CCT A-3'
HPV52_E6E7_F2	E6, E7	7887-7905	5'-TGC ACT ACA CGA CCG GTT A-3'
HPV52_E6E7_R2		975-956	5'-CAT CCT CGT CCT CTG AAA TG-3'
HPV52_E6E7_F1	E6, E7	7909-7928	5'-TTA CCG TAC CCA CAA CCA CT-3'
HPV52_E6E7_R1		927-908	5'-CCT CTA CTT CAA ACC AGC CT-3'
HPV52_L1A_F2	partial L1	5462-5481	5'-ATG TCC ATT GAG TCA GGT CC-3'
HPV52_L1A_R2		6465-6446	5'-GCA CAG GGT CAC CTA AGG TA-3'
HPV52_L1A_F1	partial L1	5477-5496	5'-GGT CCT GAC ATT CCA TTA CC-3'
HPV52_L1A_R1		6314-6294	5'-GGG CAC ATC ACT TTT ACT AGC-3'
HPV52_L1B_F2	partial L1	6238-6257	5'-AGG ATG GGG ACA TGG TAG AT-3'
HPV52_L1B_R2		7181-7160	5'-CAC AGA CAA TTA CCC AAC AGA C-3'
HPV52_L1B_F1	partial L1	6258-6276	5'-ACA GGA TTT GGT TGC ATG G-3'
HPV52_L1B_R1		7135-7116	5'-TTC TTT GTG GAG GTA CGT GG-3'
