# Supplementary material for: Analysis of Sequence Variation and Risk Association of Human Papillomavirus 52 Variants Circulating in Korea
Source: PLoS One. 2016 Dec 15;11(12):e0168178. doi: 10.1371/journal.pone.0168178 (PMC5158036; doi:10.1371/journal.pone.0168178)
Supplement: S3 Table — (XLSX) [file pone.0168178.s003.xlsx]

## Sheet: Sheet1
S3 Table. Nucleotide sequence variations of HPV52 E6
E6 variant	No	%	Nucleotide position 1											Amino acid change 2
			158	200	237	317	348	350	376	379	425	440	530
Prototype			G	C	C	G	C	G	T	A	G	A	A
KOR_2008-102	75	0.824176	-	-	-	-	-	t	-	G	-	-	-	K93R
KOR_M09-0283	5	0.0549451	-	-	-	-	-	-	-	-	-	-	-
KOR_M09-2103	3	0.032967	-	-	-	-	-	t	-	-	-	-	g
KOR_M10-6120	3	0.032967	-	-	-	-	G	T	-	-	-	-	g	L83V
KOR_K15	1	0.010989	-	-	-	a	-	t	-	G	-	-	-	K93R
KOR_K61	1	0.010989	-	-	-	-	-	t	A	G	-	-	-	V92E, K93R
KOR_M09-3928	1	0.010989	-	t	t	-	-	t	-	-	t	-	-
KOR_M10-0823	1	0.010989	a	-	-	-	-	t	-	-	-	-	-
KOR_M10-5237	1	0.010989	-	-	-	-	-	t	-	G	-	g	-	K93R
1 Nucleotide position where variations are detected according to HPV52 prototype (GenBank accession no X74481)
Sites with no changes are marked with dashes. Capital letters indicate alternations result in an amino acid change. Lower case letters indicate synonymous mutations.
2 The corresponding amino acid change are listed. The position of amino acid change is stated numerically, with the letter preceding it refers to the reference amino acid, and the letter following it refers to the substitution.
