# Supplementary material for: Analysis of Sequence Variation and Risk Association of Human Papillomavirus 52 Variants Circulating in Korea
Source: PLoS One. 2016 Dec 15;11(12):e0168178. doi: 10.1371/journal.pone.0168178 (PMC5158036; doi:10.1371/journal.pone.0168178)
Supplement: S4 Table — (XLSX) [file pone.0168178.s004.xlsx]

## Sheet: Sheet1
S4 Table. Nucleotide sequence variations of HPV52 E7
E7 variant	No	%	Nucleotide position 1												Amino acid change 2
			573	662	706	707	727	733	735	742	751	766	801	848
Prototype			T	C	A	G	T	C	C	G	C	C	A	T
KOR_2008-102	78	0.857143	-	-	-	-	-	-	-	-	t	-	g	-
KOR_M10-6120	6	0.0659341	a	T	G	A	G	T	-	A	-	-	g	G	T37I, S52D, Y59D, H61Y, D64N, L99R
KOR_K09	5	0.0549451	-	-	-	-	-	-	-	-	-	-	-	-
KOR_M09-3928	1	0.010989	c	-	-	-	-	-	-	-	-	A	g	-	H72N
KOR_M10-5971	1	0.010989	-	-	-	-	-	-	t	-	t	-	g	-
1 Nucleotide position where variations are detected according to HPV52 prototype (GenBank accession no X74481)
Sites with no changes are marked with dashes. Capital letters indicate alternations result in an amino acid change. Lower case letters indicate synonymous mutations.
2 The corresponding amino acid change are listed. The position of amino acid change is stated numerically, with the letter preceding it refers to the reference amino acid, and the letter following it refers to the substitution.
