# Supplementary material for: Analysis of Sequence Variation and Risk Association of Human Papillomavirus 52 Variants Circulating in Korea
Source: PLoS One. 2016 Dec 15;11(12):e0168178. doi: 10.1371/journal.pone.0168178 (PMC5158036; doi:10.1371/journal.pone.0168178)
Supplement: S5 Table — (XLSX) [file pone.0168178.s005.xlsx]

## Sheet: Sheet1
S5 Table. Nucleotide sequence variations of HPV52 L1
			Nucleotide position 1
L1 variant	No	%	5569	5578	5720	5763	5771	5828	5873	5885	5909	5930	5939	5972	6083	6110	6113	6184		6197	6218	6239	6254	6293	6443	6483	6533	6563	6569	6587	6605	6659	6698	6701	6703	6706	6711	6712	6764	6794	6824	6917	6920	6935	6938	6941	6945	6980	6983
Prototype			T	T	G	C	A	A	A	G	A	A	A	T	G	G	T	A		T	G	G	A	A	C	C	T	A	C	G	G	G	G	T	A	A	A	G	T	A	C	C	T	T	T	A	A	G	C
KOR_2008-1844	53	0.582418	-	-	-	-	g	-	-	-	-	-	-	c	-	a	-	-	-	-	a	-	-	-	-	-	-	-	-	-	-	-	-	g	-	-	-	-	c	g	t	a	-	-	-	-	-	-	-
KOR_2008-557	5	0.0549451	-	-	-	-	g	-	-	-	-	-	-	c	-	a	-	-	-	-	a	a	-	-	-	-	-	-	-	-	-	-	-	g	-	-	-	-	c	g	t	a	-	-	-	-	-	-	-
KOR_M09-0283	3	0.032967	-	-	-	-	-	-	-	-	-	-	-	-	-	-	-	-	-	-	-	-	-	-	-	-	-	-	-	-	-	-	-	-	-	-	-	-	-	-	-	-	-	-	-	-	-	-	-
KOR_M10-7236	3	0.032967	-	-	-	-	g	-	-	-	-	-	-	c	-	a	-	-	-	-	a	-	g	-	-	-	-	-	-	-	-	-	-	g	-	-	-	-	c	g	t	a	-	-	-	-	-	-	-
KOR_K04	2	0.021978	-	C	-	-	-	-	-	-	g	-	-	-	a	-	-	-	-	-	a	-	-	-	t	-	-	-	-	-	-	-	a	-	-	-	-	-	-	-	-	a	-	-	-	-	-	-	-
KOR_M09-5168	2	0.021978	-	-	-	-	g	-	-	-	-	g	-	c	-	a	-	-	-	-	a	-	-	-	-	-	-	-	-	-	-	-	-	g	-	-	-	-	c	g	t	a	-	-	-	-	-	-	-
KOR_M10-0944	2	0.021978	-	-	-	-	g	-	-	-	-	-	-	c	-	a	-	C	-	-	a	-	-	-	-	-	-	-	-	-	-	-	-	g	-	-	-	-	c	g	t	a	-	-	-	-	-	-	-
KOR_M10-1852	2	0.021978	-	-	a	-	-	-	-	-	g	-	-	-	a	-	-	-	-	-	a	-	-	-	t	-	-	-	-	-	-	-	a	-	-	-	-	-	-	-	-	a	-	-	-	-	C	-	-
KOR_M10-7456	2	0.021978	-	-	-	-	-	-	-	-	-	-	-	c	-	a	-	-	-	-	a	-	-	g	-	-	-	-	-	-	-	-	-	g	-	-	-	-	c	g	t	a	-	-	-	-	-	-	-
KOR_2008-102	1	0.010989	-	-	-	-	g	-	-	-	-	-	-	c	-	a	-	-	-	-	a	-	-	-	-	-	-	-	-	a	-	-	-	g	-	-	-	-	c	g	t	a	-	-	-	-	-	-	-
KOR_K15	1	0.010989	-	-	-	-	g	-	-	-	-	-	-	-	-	a	-	-	-	-	a	-	-	-	-	-	-	-	-	-	-	-	-	g	-	-	-	-	c	g	t	a	-	-	-	-	-	-	-
KOR_K51	1	0.010989	-	-	-	-	g	-	-	-	-	-	-	c	-	a	-	-	-	-	a	-	-	g	-	-	-	-	-	-	-	-	-	g	-	-	-	-	c	g	t	a	-	-	-	-	-	-	-
KOR_K55	1	0.010989	-	-	-	-	-	-	-	-	-	-	-	c	-	a	-	-	-	-	a	-	-	-	-	-	-	-	-	-	-	-	-	g	-	-	-	-	c	g	t	a	-	-	-	-	-	-	-
KOR_K61	1	0.010989	-	-	-	-	g	-	-	-	-	-	-	c	-	a	-	-	-	-	a	-	-	-	-	-	-	-	-	-	-	-	-	g	-	-	-	-	c	g	t	-	-	-	-	-	-	-	-
KOR_K69	1	0.010989	-	-	-	-	-	-	-	-	-	-	-	-	-	-	-	-	-	-	-	-	-	-	-	-	-	-	-	-	-	-	-	-	-	-	-	-	-	-	-	-	-	-	-	-	-	-	-
KOR_K75	1	0.010989	-	-	-	-	g	-	-	-	-	-	-	c	-	a	-	-	-	-	a	-	-	-	-	-	-	-	-	-	-	-	-	g	-	-	-	-	c	-	t	a	-	-	-	-	-	-	-
KOR_M09-2741	1	0.010989	-	-	-	-	g	-	-	-	-	-	-	c	-	a	-	-	-	-	a	-	-	-	-	-	-	-	-	-	-	-	-	g	-	C	-	-	c	g	t	a	-	-	-	-	-	-	-
KOR_M09-3928	1	0.010989	-	-	-	a	t	-	g	a	-	c	-	-	-	-	c	-	IN 3	c	a	-	-	-	-	A	c	c	a	-	-	a	-	-	C	-	G	A	-	-	-	a	g	a	-	g	-	a	G
KOR_M09-4844	1	0.010989	C	C	-	-	-	-	-	-	g	-	-	-	a	-	-	-	-	-	a	-	-	-	t	-	-	-	-	-	-	-	a	-	-	-	-	-	-	-	-	a	-	-	-	-	-	-	-
KOR_M09-5949	1	0.010989	-	-	-	-	g	-	-	-	-	g	-	c	-	a	-	-	-	-	a	-	-	-	-	-	-	-	-	-	-	-	-	g	-	-	-	-	c	g	t	a	-	-	c	-	-	-	-
KOR_M09-7145	1	0.010989	-	-	-	-	g	-	-	-	-	-	-	c	-	a	-	-	-	-	a	-	-	-	-	-	-	-	-	-	-	-	-	g	-	-	-	-	c	g	t	a	-	-	-	-	-	-	-
KOR_M10-0823	1	0.010989	-	-	-	-	g	-	-	-	-	-	-	c	-	a	-	-	-	-	a	-	-	-	-	-	-	-	-	-	a	-	-	g	-	-	-	-	c	g	t	a	-	-	-	-	-	-	-
KOR_M10-4515	1	0.010989	-	-	-	-	-	-	-	-	-	-	-	-	-	-	-	-	-	-	-	-	-	-	-	-	-	-	-	-	-	-	-	-	-	-	-	-	-	-	-	-	-	-	-	-	-	-	-
KOR_M10-6120	1	0.010989	-	-	a	-	-	-	-	-	g	-	-	-	a	-	-	-	-	-	a	-	-	-	t	-	-	-	-	-	-	-	a	-	-	-	-	-	-	-	-	a	-	-	-	-	-	-	-
KOR_M10-6377	1	0.010989	-	-	-	-	g	-	-	a	-	-	-	c	-	a	-	-	-	-	a	-	-	-	-	-	-	-	-	-	-	-	-	g	-	-	-	-	c	g	t	a	-	-	-	-	-	-	-
KOR_M10-7676	1	0.010989	-	-	-	-	g	g	-	-	-	-	g	c	-	a	-	C	-	-	a	-	-	-	-	-	-	-	-	-	-	-	-	g	-	-	-	-	c	g	t	a	-	-	-	-	-	-	-
1 Nucleotide position where variations are detected according to HPV52 prototype (GenBank accession no X74481)
Sites with no changes are marked with dashes. Capital letters indicate alternations result in an amino acid change. Lower case letters indicate synonymous mutations.
2 The corresponding amino acid change are listed. The position of amino acid change is stated numerically, with the letter preceding it refers to the reference amino acid, and the letter following it refers to the substitution.
3 Insertion of GGG between nucleotide position 6191 and 6192, resulting in an insertion of Glycine between codon 208 and 209 in the L1 protein.
[truncated: 8 more columns]
