# Supplementary material for: Analysis of Sequence Variation and Risk Association of Human Papillomavirus 52 Variants Circulating in Korea
Source: PLoS One. 2016 Dec 15;11(12):e0168178. doi: 10.1371/journal.pone.0168178 (PMC5158036; doi:10.1371/journal.pone.0168178)
Supplement: S6 Table — (XLSX) [file pone.0168178.s006.xlsx]

## Sheet: Sheet1
S6 Table. Nucleotide sequence variations of HPV52 LCR
LCR variant	No.	%	Nucleotide position1
			7168	7169	7176	7177	7178	7179	7180	7203	7207	7249	7287	7288	*	7371	7381	7382	7387	7388	7389	7390	7391	7393	7395	7414	7421	7424	7425	7509	7527	7571	7579	7580	7586	7589	7622	7624	7657	7659	7661	7671	7693	7694	7696	7697	7698	7699	7700
Prototype			G	G	T	C	T	G	T	C	C	G	T	G		G	G	T	T	T	A	T	G	T	G	T	G	C	C	C	T	C	A	A	G	G	G	T	A	T	C	C	G	A	T	T	C	T	T
KOR K10	17	0.1868	C	.	.	.	.	.	.	.	A	.	de	de	.	T	.	.	de	de	de	de	de	.	.	.	.	.	.	.	.	.	.	.	.	.	A	G	C	C	.	.	.	.	.	.	de	de	de
KOR K35	16	0.175824	C	.	.	.	.	.	.	.	A	.	de	de	.	T	.	.	de	de	de	de	de	.	.	.	.	.	.	.	.	.	.	.	.	.	A	G	C	C	.	.	.	.	.	.	de	de	de
KOR K49	9	0.0989011	C	.	.	.	.	.	.	.	A	.	de	de	.	T	.	.	de	de	de	de	de	.	.	.	.	.	.	.	.	.	.	.	.	.	A	G	C	C	.	.	.	.	.	.	de	de	de
KOR M09-1547	6	0.0659341	C	.	.	.	.	.	.	.	A	.	de	de	.	T	.	.	de	de	de	de	de	.	.	.	.	.	.	.	.	.	.	.	.	.	A	G	C	C	.	.	.	.	.	.	de	de	de
KOR 2008-557	5	0.0549451	C	.	A	.	.	.	.	.	A	.	de	de	.	T	.	.	de	de	de	de	de	.	.	.	.	.	.	.	.	.	.	.	.	.	A	G	C	C	.	.	.	.	.	.	de	de	de
KOR K09	2	0.021978	C	.	.	.	.	.	.	.	A	.	de	de	.	T	.	.	de	de	de	de	de	.	.	.	.	.	.	.	.	.	.	.	.	.	A	G	C	C	.	.	.	.	.	.	de	de	de
KOR K28	2	0.021978	C	.	.	de	de	de	de	.	A	.	de	de	.	T	.	.	de	de	de	de	de	.	.	.	.	.	.	.	.	.	.	.	.	.	A	G	C	C	.	.	.	.	.	.	de	de	de
KOR M09-5168	2	0.021978	C	.	.	.	.	.	.	.	A	.	de	de	.	T	.	.	de	de	de	de	de	.	.	.	.	.	.	.	.	.	.	.	.	.	A	G	C	C	.	.	.	.	.	.	de	de	de
KOR M09-5990	2	0.021978	C	.	.	.	.	.	.	.	A	.	de	de	.	T	.	.	de	de	de	de	de	.	.	.	.	.	.	.	.	.	.	.	.	.	A	G	C	C	.	.	.	.	.	.	de	de	de
KOR M10-0377	2	0.021978	.	.	.	.	.	.	.	.	.	.	.	.	.	.	.	.	de	de	de	de	de	.	.	.	.	.	.	.	.	.	.	.	.	.	.	.	.	.	.	.	.	.	.	.	.	.	.
KOR 2008-310	1	0.010989	C	.	.	.	.	.	.	.	A	.	de	de	.	T	.	.	de	de	de	de	de	.	.	.	.	.	.	.	.	.	.	.	.	.	A	G	C	C	.	.	.	.	.	.	de	de	de
KOR 2008-324	1	0.010989	C	.	.	.	.	.	.	.	A	.	de	de	.	T	.	.	de	de	de	de	de	.	.	.	.	.	.	.	.	.	.	.	.	.	A	G	C	C	.	.	.	.	.	.	de	de	de
KOR K04	1	0.010989	.	.	.	.	.	.	.	.	.	.	.	.	.	.	.	.	de	de	de	de	de	C	.	C	A	.	.	.	.	.	.	C	.	.	A	G	.	C	.	T	A	.	C	.	de	de	de
KOR K15	1	0.010989	C	.	.	.	.	.	.	.	A	.	de	de	.	T	.	.	de	de	de	de	de	.	.	.	.	.	.	.	.	.	.	.	.	.	A	G	C	C	.	.	.	.	.	.	de	de	de
KOR K32	1	0.010989	C	.	.	.	.	.	.	.	A	.	de	de	.	T	.	.	de	de	de	de	de	.	A	.	.	.	.	.	.	.	.	.	.	.	A	G	C	C	.	.	.	.	.	.	de	de	de
KOR K48	1	0.010989	C	.	.	.	.	.	.	.	A	.	de	de	.	T	.	.	de	de	de	de	de	.	.	.	.	.	.	.	.	.	.	.	.	.	A	G	C	C	.	.	.	C	.	.	de	de	de
KOR K69	1	0.010989	.	.	.	.	.	.	.	.	.	.	.	.	.	.	.	.	de	de	de	de	de	.	.	.	.	.	.	.	.	.	.	.	.	T	.	.	.	.	.	.	.	.	.	.	.	.	.
KOR M08-2864	1	0.010989	C	.	.	.	.	.	.	.	A	.	de	de	.	T	.	.	de	de	de	de	de	.	.	.	.	.	.	.	.	.	.	.	.	.	A	G	C	C	.	.	.	.	.	.	de	de	de
KOR M09-0283	1	0.010989	.	de	.	.	.	.	.	.	.	.	.	.	.	.	.	.	de	de	de	de	de	.	.	.	.	.	.	.	.	.	.	.	.	.	.	.	.	.	.	.	.	.	.	.	.	.	.
KOR M09-1604	1	0.010989	C	.	.	.	.	.	.	.	A	.	de	de	.	T	.	.	de	de	de	de	de	.	.	.	.	.	.	.	.	.	.	.	.	.	A	G	C	C	.	.	.	.	.	.	de	de	de
KOR M09-2036	1	0.010989	C	.	.	.	.	.	.	.	A	.	de	de	.	T	.	.	de	de	de	de	de	.	.	.	.	.	.	.	.	.	.	.	.	.	A	G	C	C	.	.	.	.	.	.	de	de	de
KOR M09-2103	1	0.010989	.	.	.	.	.	.	.	.	.	.	.	.	.	.	.	.	de	de	de	de	de	C	.	C	A	.	.	.	.	.	.	C	A	.	A	G	.	C	.	T	A	.	C	.	de	de	de
KOR M09-2139	1	0.010989	C	.	.	.	.	.	.	.	A	.	de	de	.	T	.	.	de	de	de	de	de	.	.	.	.	.	.	.	.	.	.	.	.	.	A	G	C	C	.	.	.	.	.	.	de	de	de
KOR M09-3812	1	0.010989	C	.	.	.	.	.	.	.	A	.	de	de	.	T	.	.	de	de	de	de	de	.	.	.	.	.	.	.	.	.	.	.	.	.	A	G	C	C	.	.	.	.	.	.	de	de	de
KOR M09-3928	1	0.010989	T	.	.	.	.	.	.	.	A	C	.	.	IN2	.	T	G	de	de	de	de	de	.	.	.	.	T	.	G	.	G	C	.	.	.	A	G	.	.	.	.	.	.	.	C	de	de	de
KOR M09-4427	1	0.010989	C	.	.	.	.	.	.	.	A	.	de	de	.	T	.	.	de	de	de	de	de	.	.	.	.	.	.	.	.	.	.	.	.	.	A	G	C	C	.	.	.	.	.	.	de	de	de
KOR M09-4844	1	0.010989	.	.	.	.	.	.	.	.	.	.	.	.	.	.	.	.	de	de	de	de	de	C	.	C	A	.	.	.	.	.	.	C	A	.	A	G	.	C	.	T	A	.	C	.	de	de	de
KOR M09-5949	1	0.010989	C	.	.	.	.	.	.	G	A	.	de	de	.	T	.	.	de	de	de	de	de	.	.	.	.	.	.	.	.	.	.	.	.	.	A	G	C	C	.	.	.	.	.	.	de	de	de
KOR M09-5989	1	0.010989	C	.	.	.	.	.	.	.	A	.	de	de	.	T	.	.	de	de	de	de	de	.	.	.	.	.	.	.	.	.	.	.	.	.	A	G	C	C	T	.	.	.	.	.	de	de	de
KOR M09-6471	1	0.010989	C	.	.	.	.	.	.	.	A	.	de	de	.	T	.	.	de	de	de	de	de	.	.	.	.	.	.	.	.	.	.	.	.	.	A	G	C	C	.	.	.	.	.	.	de	de	de
KOR M10-0823	1	0.010989	C	.	.	.	.	.	.	.	A	.	de	de	.	T	.	.	de	de	de	de	de	.	.	.	.	.	.	.	G	.	.	.	.	.	A	G	C	C	.	.	.	.	.	.	de	de	de
KOR M10-1852	1	0.010989	.	.	.	.	.	.	.	.	.	.	.	.	.	.	.	.	de	de	de	de	de	C	.	C	A	.	.	.	.	.	.	C	A	.	A	G	.	C	.	T	A	.	C	.	de	de	de
KOR M10-3088	1	0.010989	C	.	.	.	.	.	.	.	A	.	de	de	.	T	.	.	de	de	de	de	de	.	.	.	.	.	T	.	.	.	.	.	.	.	A	G	C	C	.	.	.	.	.	.	de	de	de
KOR M10-4234	1	0.010989	C	.	.	.	.	.	.	.	A	.	de	de	.	T	.	.	de	de	de	de	de	.	.	.	.	.	.	.	.	.	.	.	.	.	A	G	C	C	.	.	.	.	.	.	de	de	de
KOR M10-4515	1	0.010989	.	.	.	.	.	.	.	.	.	.	.	.	.	.	.	.	de	de	de	de	de	.	.	.	.	.	.	.	.	.	.	.	.	.	.	.	.	.	.	.	.	.	.	.	.	.	.
KOR M10-4556	1	0.010989	.	.	.	.	.	.	.	.	.	.	.	.	.	.	.	.	de	de	de	de	de	C	.	C	A	.	.	.	.	.	.	C	A	.	A	G	.	C	.	T	A	.	C	.	de	de	de
KOR M10-6120	1	0.010989	.	.	.	.	.	.	.	.	.	.	.	.	.	.	.	.	de	de	de	de	de	C	.	C	A	.	.	.	.	.	.	C	A	.	A	G	.	C	.	T	A	.	C	.	de	de	de
KOR M10-6377	1	0.010989	.	.	.	.	.	.	.	.	A	.	de	de	.	T	.	.	de	de	de	de	de	.	.	.	.	.	.	.	.	.	.	.	.	.	A	G	C	C	.	.	.	.	.	.	de	de	de
1 Nucleotide position where variations are detected according to HPV52 prototype (GenBank accession no X74481)
Sites with no changes are marked with dashes. Capital letters indicate alternations result in an amino acid change. Lower case letters indicate synonymous mutations.
2 Insertion of TG between nucleotide position 7288 and 7289.
IN, Insertion; de, deletion
[truncated: 40 more columns]
